# Supplementary material for: Differences in Hedonic Responses, Facial Expressions and Self-Reported Emotions of Consumers Using Commercial Yogurts: A Cross-Cultural Study
Source: Foods. 2021 May 29;10(6):1237. doi: 10.3390/foods10061237 (PMC8227163; doi:10.3390/foods10061237)
Supplement: Supplementary file 1 [file foods-10-01237-s001.zip]

Archive with 1 entries (1 files):
- foods-1200284-supplementary.pdf
